# Supplementary material for: A piezoelectric electroporator (Piezopen) for enhanced “naked” RNA vaccine delivery
Source: PLoS One. 2026 Jul 7;21(7):e0353214. doi: 10.1371/journal.pone.0353214 (PMC13340769; doi:10.1371/journal.pone.0353214)
Supplement: S1 Data — (XLSX) [file pone.0353214.s001.xlsx]

## Sheet: Info
S1_Data: Underlying data for Michalaki et al., PLOS ONE
Manuscript: PONE-D-26-10998 - "A piezoelectric electroporator (Piezopen) for enhanced 'naked' RNA vaccine delivery"
This file contains the per-subject data underlying every plot in Figures 1 and 2.
Each tab corresponds to one figure panel. Data are in long format (one row = one observation).
Tab index:
Fig1B. FLuc-mRNA reporter kinetics (mice, ID, ± Piezopen A or LNP)
Fig1C. Anti-Spike IgG endpoint titers (Day 35 serum)
Fig1D. SARS-CoV-2 neutralizing antibody endpoint titers (sVNT, Day 35)
Fig1E. Spike-specific IFN-γ ELISpot (Day 35 splenocytes)
Fig1F. Reactogenicity cytokine array (62 analytes, 24 h post-prime)
Fig2A. FLuc-saRNA reporter kinetics (mice)
Fig2B. FLuc-circRNA reporter kinetics (mice)
Fig2C. FLuc-mRNA reporter kinetics (rats)
Fig2D. FLuc-mRNA expression (ex vivo human skin, single donor, technical replicates)
Conventions:
• For in vivo studies (Fig 1B-E, Fig 2A-C): each row = one biological replicate (one animal).
• For in vivo studies (Fig 1F): each column = one biological replicate (one animal).
• For ex vivo human skin (Fig 2D): each row = one technical replicate from a single donor.
• Total flux values reported in photons/second (p/s) as measured by IVIS Spectrum.
• ELISA IgG values are endpoint titers (highest dilution with OD > 4× background); each titer is the average of two technical duplicate wells.
• sVNT values are endpoint titers (highest dilution with > 30% inhibition).
• ELISpot values are spots per 5×10⁵ splenocytes.
• Cytokine array values are relative intensity (semi-quantitative; analyzed by RayBiotech).
Animal IDs: arbitrary identifiers within group; not linked to identifying information.
Group abbreviations: ID = intradermal injection alone; IM = intramuscular; PiezoA / PiezoB = Piezopen configurations A and B.
LNP formulations: SM102 (Moderna), ALC0315 (Pfizer/BioNTech), MC3 (Onpattro). Custom-formulated by GenScript.
All study procedures were approved by the Georgia State University IACUC (Protocol A23037).

## Sheet: Fig1B
Figure 1B. FLuc-mRNA reporter expression kinetics (mice)
Female 6-8 wk BALB/c mice. Total flux (p/s) measured by IVIS at indicated days post-administration. Each row = one animal at one timepoint. Groups: Naïve (n=4); ID naked 3 µg (n=3); ID naked 5 µg (n=5); ID SM102 3 µg (n=3); ID SM102 5 µg (n=5); ID ALC0315 5 µg (n=5); Piezopen A 3 µg (n=3); Piezopen A 5 µg (n=3).
group	dose_ug	route	animal_id	day	total_flux_p_per_s
Naïve	NA	ID	M01	1	4786
Naïve	NA	ID	M02	1	9420
Naïve	NA	ID	M03	1	96100
Naïve	NA	ID	M04	1	243000
ID 3 µg	3	ID	M01	1	2600000
ID 3 µg	3	ID	M02	1	31800
ID 3 µg	3	ID	M03	1	112000
ID 5 µg	5	ID	M01	1	7613000
ID 5 µg	5	ID	M02	1	1804000
ID 5 µg	5	ID	M03	1	1052000
ID 5 µg	5	ID	M04	1	4105000
ID 5 µg	5	ID	M05	1	392000
ID SM102 3 µg	3	ID	M01	1	419000000
ID SM102 3 µg	3	ID	M02	1	366000000
ID SM102 3 µg	3	ID	M03	1	321000000
ID SM102 5 µg	5	ID	M01	1	556100000
ID SM102 5 µg	5	ID	M02	1	34250000
ID SM102 5 µg	5	ID	M03	1	146200000
ID SM102 5 µg	5	ID	M04	1	424600000
ID SM102 5 µg	5	ID	M05	1	228400000
ID ALC0315 5 µg	5	ID	M01	1	65780000
ID ALC0315 5 µg	5	ID	M02	1	14590000
ID ALC0315 5 µg	5	ID	M03	1	70980000
ID ALC0315 5 µg	5	ID	M04	1	87860000
ID ALC0315 5 µg	5	ID	M05	1	15880000
Piezopen A 3 µg	3	ID+EP	M01	1	13300000
Piezopen A 3 µg	3	ID+EP	M02	1	36600000
Piezopen A 3 µg	3	ID+EP	M03	1	24000000
Piezopen A 5 µg	5	ID+EP	M01	1	114000000
Piezopen A 5 µg	5	ID+EP	M02	1	151000000
Piezopen A 5 µg	5	ID+EP	M03	1	330000000
Naïve	NA	ID	M01	3	12790
Naïve	NA	ID	M02	3	17510
Naïve	NA	ID	M03	3	163000
Naïve	NA	ID	M04	3	92300
ID 3 µg	3	ID	M01	3	1380000
ID 3 µg	3	ID	M02	3	2050000
ID 3 µg	3	ID	M03	3	2860
ID 5 µg	5	ID	M01	3	1732000
ID 5 µg	5	ID	M02	3	140800
ID 5 µg	5	ID	M03	3	385500
ID 5 µg	5	ID	M04	3	2547000
ID 5 µg	5	ID	M05	3	848000
ID SM102 3 µg	3	ID	M01	3	63300000
ID SM102 3 µg	3	ID	M02	3	1380000
ID SM102 3 µg	3	ID	M03	3	2050000
ID SM102 5 µg	5	ID	M01	3	101000000
ID SM102 5 µg	5	ID	M02	3	9274000
ID SM102 5 µg	5	ID	M03	3	89870
ID SM102 5 µg	5	ID	M04	3	90850000
ID SM102 5 µg	5	ID	M05	3	74200000
ID ALC0315 5 µg	5	ID	M01	3	25380000
ID ALC0315 5 µg	5	ID	M02	3	15080000
ID ALC0315 5 µg	5	ID	M03	3	1059000
ID ALC0315 5 µg	5	ID	M04	3	51520000
ID ALC0315 5 µg	5	ID	M05	3	31130000
Piezopen A 3 µg	3	ID+EP	M01	3	1110000
Piezopen A 3 µg	3	ID+EP	M02	3	4680000
Piezopen A 3 µg	3	ID+EP	M03	3	3390000
Piezopen A 5 µg	5	ID+EP	M01	3	25800000
Piezopen A 5 µg	5	ID+EP	M02	3	45600000
Piezopen A 5 µg	5	ID+EP	M03	3	194000000
Naïve	NA	ID	M01	5	13230
Naïve	NA	ID	M02	5	13710
Naïve	NA	ID	M03	5	9720
Naïve	NA	ID	M04	5	28300
ID 3 µg	3	ID	M01	5	252000
ID 3 µg	3	ID	M02	5	486000
ID 3 µg	3	ID	M03	5	24100
ID 5 µg	5	ID	M01	5	1029000
ID 5 µg	5	ID	M02	5	117400
ID 5 µg	5	ID	M03	5	121700
ID 5 µg	5	ID	M04	5	1068000
ID 5 µg	5	ID	M05	5	169000
ID SM102 3 µg	3	ID	M01	5	22500000
ID SM102 3 µg	3	ID	M02	5	11700000
ID SM102 3 µg	3	ID	M03	5	5010000
ID SM102 5 µg	5	ID	M01	5	19190000
ID SM102 5 µg	5	ID	M02	5	8217000
ID SM102 5 µg	5	ID	M03	5	13704000
ID SM102 5 µg	5	ID	M04	5	21280000
ID SM102 5 µg	5	ID	M05	5	13750000
ID ALC0315 5 µg	5	ID	M01	5	5499000
ID ALC0315 5 µg	5	ID	M02	5	18670000
ID ALC0315 5 µg	5	ID	M03	5	9084000
ID ALC0315 5 µg	5	ID	M04	5	6218000
ID ALC0315 5 µg	5	ID	M05	5	11950000
Piezopen A 3 µg	3	ID+EP	M01	5	262000
Piezopen A 3 µg	3	ID+EP	M02	5	2010000
Piezopen A 3 µg	3	ID+EP	M03	5	1870000
Piezopen A 5 µg	5	ID+EP	M01	5	561000
Piezopen A 5 µg	5	ID+EP	M02	5	15200000
Piezopen A 5 µg	5	ID+EP	M03	5	36500000
Naïve	NA	ID	M01	7	14000
Naïve	NA	ID	M02	7	8810
Naïve	NA	ID	M03	7	33400
Naïve	NA	ID	M04	7	14600
ID 3 µg	3	ID	M01	7	273000
ID 3 µg	3	ID	M02	7	460000
ID 3 µg	3	ID	M03	7	17500
ID 5 µg	5	ID	M01	7	38700
ID 5 µg	5	ID	M02	7	9830
ID 5 µg	5	ID	M03	7	65100
ID 5 µg	5	ID	M04	7	790000
ID 5 µg	5	ID	M05	7	93900
ID SM102 3 µg	3	ID	M01	7	1350000
ID SM102 3 µg	3	ID	M02	7	1750000
ID SM102 3 µg	3	ID	M03	7	1000000
ID SM102 5 µg	5	ID	M01	7	1660000
ID SM102 5 µg	5	ID	M02	7	74300
ID SM102 5 µg	5	ID	M03	7	867150
ID SM102 5 µg	5	ID	M04	7	1260000
ID SM102 5 µg	5	ID	M05	7	824000
ID ALC0315 5 µg	5	ID	M01	7	1010000
ID ALC0315 5 µg	5	ID	M02	7	1320000
ID ALC0315 5 µg	5	ID	M03	7	1165000
ID ALC0315 5 µg	5	ID	M04	7	746000
ID ALC0315 5 µg	5	ID	M05	7	1480000
Piezopen A 3 µg	3	ID+EP	M01	7	82100
Piezopen A 3 µg	3	ID+EP	M02	7	830000
Piezopen A 3 µg	3	ID+EP	M03	7	794000
Piezopen A 5 µg	5	ID+EP	M01	7	456050
Piezopen A 5 µg	5	ID+EP	M02	7	3470000
Piezopen A 5 µg	5	ID+EP	M03	7	25300000
Naïve	NA	ID	M01	14	11600
Naïve	NA	ID	M02	14	13500
Naïve	NA	ID	M03	14	15500
Naïve	NA	ID	M04	14	9780
ID 3 µg	3	ID	M01	14	38600
ID 3 µg	3	ID	M02	14	83800
ID 3 µg	3	ID	M03	14	7970
ID 5 µg	5	ID	M01	14	51200
ID 5 µg	5	ID	M02	14	11400
ID 5 µg	5	ID	M03	14	11900
ID 5 µg	5	ID	M04	14	104000
ID 5 µg	5	ID	M05	14	33000
ID SM102 3 µg	3	ID	M01	14	45000
ID SM102 3 µg	3	ID	M02	14	19400
ID SM102 3 µg	3	ID	M03	14	63100
ID SM102 5 µg	5	ID	M01	14	105000
ID SM102 5 µg	5	ID	M02	14	18000
ID SM102 5 µg	5	ID	M03	14	61500
ID SM102 5 µg	5	ID	M04	14	48500
ID SM102 5 µg	5	ID	M05	14	26700
ID ALC0315 5 µg	5	ID	M01	14	433000
ID ALC0315 5 µg	5	ID	M02	14	79800
ID ALC0315 5 µg	5	ID	M03	14	101950
ID ALC0315 5 µg	5	ID	M04	14	130000
ID ALC0315 5 µg	5	ID	M05	14	73900
Piezopen A 3 µg	3	ID+EP	M01	14	10700
Piezopen A 3 µg	3	ID+EP	M02	14	115000
Piezopen A 3 µg	3	ID+EP	M03	14	184000
Piezopen A 5 µg	5	ID+EP	M01	14	34500
Piezopen A 5 µg	5	ID+EP	M02	14	595000
Piezopen A 5 µg	5	ID+EP	M03	14	11200000

## Sheet: Fig1C
Figure 1C. Anti-Spike IgG endpoint titers (Day 35 serum)
Female 6-8 wk BALB/c mice. Endpoint titer = highest serum dilution with OD > 4× background; each value is the average of two technical duplicate ELISA wells per animal. Groups: Naïve (n=3); ID naked 5 µg (n=3); IM SM102 0.5 µg (n=3); IM SM102 1 µg (n=5); IM ALC0315 1 µg (n=5); IM MC3 1 µg (n=5); Piezopen A 5 µg (n=3); Piezopen B 3 µg (n=3).
group	dose_ug	route	animal_id	log10_endpoint_titer
Naïve	NA	ID	M01	0
Naïve	NA	ID	M02	0
Naïve	NA	ID	M03	0
ID 5 µg	5	ID	M01	3.20412
ID 5 µg	5	ID	M02	0
ID 5 µg	5	ID	M03	3.20412
IM SM102 0.5 µg	0.5	IM	M01	4.70927
IM SM102 0.5 µg	0.5	IM	M02	4.70927
IM SM102 0.5 µg	0.5	IM	M03	4.40824
IM SM102 1 µg	1	IM	M01	4.78558
IM SM102 1 µg	1	IM	M02	5.18352
IM SM102 1 µg	1	IM	M03	5.18352
IM SM102 1 µg	1	IM	M04	5.58146
IM SM102 1 µg	1	IM	M05	4.78558
IM ALC0315 1 µg	1	IM	M01	5.8245
IM ALC0315 1 µg	1	IM	M02	5.18352
IM ALC0315 1 µg	1	IM	M03	5.18352
IM ALC0315 1 µg	1	IM	M04	5.58146
IM ALC0315 1 µg	1	IM	M05	5.18352
IM MC3 1 µg	1	IM	M01	3.19382
IM MC3 1 µg	1	IM	M02	5.18352
IM MC3 1 µg	1	IM	M03	4.63068
IM MC3 1 µg	1	IM	M04	4.63068
IM MC3 1 µg	1	IM	M05	5.18352
Piezopen A 5 µg	5	ID+EP	M01	4.10721
Piezopen A 5 µg	5	ID+EP	M02	4.40824
Piezopen A 5 µg	5	ID+EP	M03	4.40824
Piezopen B 3 µg	3	ID+EP	M01	4.78558
Piezopen B 3 µg	3	ID+EP	M02	3.9897
Piezopen B 3 µg	3	ID+EP	M03	3.9897

## Sheet: Fig1D
Figure 1D. SARS-CoV-2 neutralizing antibody endpoint titers (sVNT, Day 35)
Female 6-8 wk BALB/c mice. ID30 = highest serum dilution with > 30% inhibition (per kit protocol). Groups: Naïve (n=3); ID naked 5 µg (n=3); IM SM102 0.5 µg (n=3); IM SM102 1 µg (n=5); IM ALC0315 1 µg (n=5); IM MC3 1 µg (n=5); Piezopen A 5 µg (n=3); Piezopen B 3 µg (n=3).
group	dose_ug	route	animal_id	log10_ID30_titer
Naïve	NA	ID	M01	0
Naïve	NA	ID	M02	0
Naïve	NA	ID	M03	0
ID 5 µg	5	ID	M01	0
ID 5 µg	5	ID	M02	0
ID 5 µg	5	ID	M03	0
IM SM102 0.5 µg	0.5	IM	M01	2.60206
IM SM102 0.5 µg	0.5	IM	M02	2.60206
IM SM102 0.5 µg	0.5	IM	M03	1
IM SM102 1 µg	1	IM	M01	2.30103
IM SM102 1 µg	1	IM	M02	3.20412
IM SM102 1 µg	1	IM	M03	3.20412
IM SM102 1 µg	1	IM	M04	3.20412
IM SM102 1 µg	1	IM	M05	2.60206
IM ALC0315 1 µg	1	IM	M01	3.20412
IM ALC0315 1 µg	1	IM	M02	3.20412
IM ALC0315 1 µg	1	IM	M03	3.20412
IM ALC0315 1 µg	1	IM	M04	3.20412
IM ALC0315 1 µg	1	IM	M05	2.60206
IM MC3 1 µg	1	IM	M01	0
IM MC3 1 µg	1	IM	M02	2
IM MC3 1 µg	1	IM	M03	2
IM MC3 1 µg	1	IM	M04	0
IM MC3 1 µg	1	IM	M05	2.60206
Piezopen A 5 µg	5	ID+EP	M01	2.60206
Piezopen A 5 µg	5	ID+EP	M02	2.60206
Piezopen A 5 µg	5	ID+EP	M03	2.30103
Piezopen B 3 µg	3	ID+EP	M01	2.60206
Piezopen B 3 µg	3	ID+EP	M02	2.30103
Piezopen B 3 µg	3	ID+EP	M03	2.30103

## Sheet: Fig1E
Figure 1E. Spike-specific IFN-γ ELISpot (Day 35 splenocytes)
Female 6-8 wk BALB/c mice. Spots per 5×10⁵ splenocytes after overnight (17-18 h) Spike peptide stimulation (2 µg/mL, InvivoGen 5823-45-01). Background-subtracted per animal. Groups: Naïve (n=3); IM SM102 1 µg (n=5); IM ALC0315 1 µg (n=5); IM MC3 1 µg (n=5); Piezopen B 3 µg (n=3).
group	dose_ug	route	animal_id	spots_per_5e5_cells
Naïve	NA	ID	M01	7
Naïve	NA	ID	M02	39.5
Naïve	NA	ID	M03	201.5
IM SM102 1 µg	1	IM	M01	1691
IM SM102 1 µg	1	IM	M02	286.5
IM SM102 1 µg	1	IM	M03	169.5
IM SM102 1 µg	1	IM	M04	295.5
IM SM102 1 µg	1	IM	M05	453
IM ALC0315 1 µg	1	IM	M01	471.5
IM ALC0315 1 µg	1	IM	M02	489.5
IM ALC0315 1 µg	1	IM	M03	588.5
IM ALC0315 1 µg	1	IM	M04	107
IM ALC0315 1 µg	1	IM	M05	409
IM MC3 1 µg	1	IM	M01	101
IM MC3 1 µg	1	IM	M02	1229.5
IM MC3 1 µg	1	IM	M03	580
IM MC3 1 µg	1	IM	M04	80
IM MC3 1 µg	1	IM	M05	168.5
Piezopen B 3 µg	3	ID+EP	M01	47
Piezopen B 3 µg	3	ID+EP	M02	37
Piezopen B 3 µg	3	ID+EP	M03	358.5

## Sheet: Fig1F
Figure 1F. Reactogenicity cytokine array (24 h post-prime serum)
Mouse Cytokine Array G3 kit (AAM-CYT-G3-4, RayBiotech) - semi-quantitative, 62 analytes per animal. Relative intensity values supplied by RayBiotech. Values are normalized to the positive control (POS = 1.0). Groups: IM SM102 1 µg (n=5); IM ALC0315 1 µg (n=5); IM MC3 1 µg (n=5); Piezopen B 3 µg (n=3).
analyte	IM SM102 1 µg					IM ALC0315 1 µg					IM MC3 1 µg					Piezopen B 3 µg
	M01	M02	M03	M04	M05	M01	M02	M03	M04	M05	M01	M02	M03	M04	M05	M01	M02	M03
POS	1	1	1	1	1	1	1	1	1	1	1	1	1	1	1	1	1	1
NEG	0.828388	0.937368	0.752825	0.950761	0.989699	0.96046	0.918425	0.895516	0.872339	1.0137	0.98589	0.861597	1.21408	0.997938	0.837052	0.957177	0.793453	0.791064
axl	0.692496	0.636699	0.68293	0.976791	0.952306	0.468014	0.617275	0.569338	0.583563	0.845248	0.763058	0.764304	0.706024	0.676996	0.464372	1.40295	1.0685	0.863208
BLC	1.20695	0.93767	1.28108	1.11164	1.41965	1.52485	1.22987	1.21997	1.18357	1.28632	1.11089	1.1139	1.517	1.13258	0.908115	2.10022	0.855117	1.33196
CD30L	1.54849	0.914056	1.09846	1.38448	1.49508	1.24763	1.06739	0.939012	0.92162	1.09993	0.989288	0.913066	1.51624	0.929571	1.0002	1.5267	0.996672	1.21491
CD30/TNFRSF8	1.45861	1.00932	1.15277	1.22346	1.42105	0.948312	1.07052	0.948015	0.983181	1.06658	0.936884	0.912855	1.28058	1.05712	1.01654	1.56696	0.945347	1.34285
CD40	1.60379	1.02165	1.14645	1.42381	1.37183	0.947397	1.20886	0.984883	0.933196	1.09107	0.957437	0.906584	1.47563	0.85953	0.89897	0.997328	0.944586	1.33737
CRG-2	1.38267	1.00622	1.02085	1.17089	1.228	1.21689	0.960677	1.19073	0.965628	1.22458	0.918238	1.28771	1.3301	0.975038	0.923567	2.08099	0.910017	1.50113
CTACK	1.30986	1.05436	1.19542	1.05812	1.3443	0.747293	0.895099	0.737863	0.815109	0.899876	0.988891	0.856178	1.19065	0.81506	0.796139	1.10488	0.757789	1.05334
CXCL16	1.67006	1.65303	1.18142	1.22357	1.49272	1.16855	1.41189	1.04117	1.06585	1.20141	1.17254	1.21253	1.25703	1.45654	0.600477	2.08232	1.1107	1.37128
Eotaxin	0.707528	0.864805	0.537955	0.729247	0.904127	0.674864	0.957707	0.963909	0.606124	1.1022	0.820717	0.741053	0.815065	0.783571	0.804297	1.54999	0.868053	1.0015
Eotaxin-2	1.14684	1.13965	1.49682	0.882758	1.14564	0.899825	0.85967	0.987299	0.885595	1.02242	0.987486	1.04799	1.16459	0.891548	1.11335	0.944833	0.826065	0.917186
FAS ligand	0.996601	0.867612	0.957768	0.981969	1.48542	0.969934	0.727857	0.918019	0.834303	0.885007	0.957449	1.02846	1.1959	1.04967	0.973349	1.13609	0.840401	0.988476
Fractalkine	0.832869	0.821851	0.826708	1.05817	1.24852	0.789045	0.710623	0.845319	0.772265	0.780001	0.856411	0.961668	1.22827	0.760764	0.635325	1.03222	1.00288	0.919059
G-CSF	0.880698	0.758966	0.654552	0.756516	0.892714	2.6126	1.52598	1.60322	0.932151	4.55735	1.37249	0.831522	1.59284	1.06593	1.37093	0.945296	0.715035	1.09631
GM-CSF	0.915822	0.977951	0.962417	1.08593	1.22683	1.0958	0.919201	0.878045	0.983403	1.17411	1.16875	0.867166	1.64693	1.01478	1.139	1.13236	0.811206	0.927779
IFN-gamma	1.01857	0.972479	1.04984	1.17112	1.33346	1.03039	0.911068	0.846095	0.963446	1.12592	1.04739	0.835606	1.45064	0.955414	0.946125	0.963297	0.817722	0.934611
IGF-BP-3	0.969125	1.02524	1.00391	0.97022	1.10949	1.01181	0.974447	0.798961	1.02334	1.16388	1.01647	1.01111	1.32943	0.894981	1.03225	1.0567	0.831195	0.782523
IGF-BP-5	0.9837	0.730134	0.747465	0.806417	1.01198	0.847646	0.747385	0.508086	0.656536	0.743788	0.818183	0.802565	1.22289	0.735809	0.754606	1.26419	0.780424	0.809787
IGF-BP-6	0.667434	0.753902	0.583992	1.13146	0.864991	0.787491	1.04341	0.928506	0.943677	1.08131	1.0139	0.941412	0.85296	1.36876	1.11586	0.786573	0.610213	0.798284
IL1-alpha	1.34353	0.874943	1.03024	0.783815	1.15685	0.91726	0.685888	0.828076	0.931396	1.04452	1.0494	1.04066	1.27969	0.86882	1.09008	0.892333	0.732028	0.901447
IL1-beta	0.790854	0.813044	0.733254	0.686448	1.23669	1.0755	0.663117	0.807808	0.799115	0.916148	0.952452	0.896981	1.16505	0.858602	0.686775	1.1854	0.688509	0.837074
IL2	0.772128	0.974948	0.693955	0.76782	1.07286	1.21639	0.804796	0.917196	0.907439	1.54308	0.875412	0.899354	1.23021	0.91299	0.947982	1.20848	0.6233	0.87773
IL3	0.929187	0.927626	0.859094	1.15203	1.20364	0.895018	0.913382	0.809846	0.822166	0.965434	0.964294	0.824805	1.47818	1.02062	1.00484	1.2712	0.745418	0.846415
IL3 Rb	1.35682	1.06285	1.35343	0.914529	1.66907	0.797176	0.982991	0.70942	0.761974	0.808094	0.818418	1.03421	1.46337	1.19609	0.968328	1.27746	0.871754	0.871555
IL4	1.05348	0.92298	0.954819	0.895524	1.06401	1.0924	1.02468	0.841817	0.883125	0.984628	0.908356	0.790415	1.05264	1.2414	1.07672	1.2157	0.860911	0.905357
IL5	0.919465	0.89564	0.829269	0.973054	1.006	0.935042	0.878611	0.874123	0.910173	0.971326	0.918846	0.85397	1.18691	1.07916	1.01532	0.862543	0.758329	0.886173
IL6	0.545461	0.499982	0.552888	0.5853	0.820468	0.542354	0.653314	0.458422	0.532991	0.591686	0.535701	0.502632	0.911846	0.584574	0.59448	0.597412	0.439896	0.508825
IL9	0.888718	0.9741	0.913579	1.09721	1.20534	1.32633	1.80376	0.876101	0.973172	1.22996	1.11594	0.95475	1.45858	1.20531	1.32043	1.51905	0.74551	1.3558
IL10	0.976077	0.754559	0.798089	0.932322	1.29225	0.926236	0.842995	0.822613	0.894038	0.858275	0.803308	0.701048	1.59155	1.05109	1.00706	1.02573	0.797029	0.773614
IL12-p40/p70	1.16359	0.94926	1.0782	0.970638	1.07578	0.726562	0.759625	0.811066	0.875867	0.673249	0.79921	0.907035	1.23174	0.988115	0.778622	1.0926	1.10318	0.880622
IL12-p70	0.865688	1.02272	0.786914	0.855444	0.885466	0.895655	0.677228	0.83815	0.9339	0.906387	0.810968	0.850044	1.23937	1.10046	0.858304	0.778865	0.85532	0.684041
IL13	1.03671	0.882109	0.731704	0.729064	0.868269	0.723234	0.676821	0.864528	0.839304	0.80907	0.805014	0.805809	0.838369	0.87902	0.772528	0.771708	0.711919	0.795416
IL17	0.853174	0.911555	0.774536	0.709281	0.929195	0.728957	0.776485	0.900292	0.934905	0.960986	0.949591	0.853881	1.01149	0.949153	0.835734	0.703452	0.73409	0.706092
KC	0.508243	0.86304	0.679616	0.637006	0.840197	0.74354	0.726569	1.00377	1.02359	1.11243	1.03881	1.06706	1.22331	0.856806	0.719632	0.611853	0.612391	0.611169
Leptin R	1.13948	1.07184	0.957429	0.967654	0.940761	0.850993	0.676974	0.718949	1.03028	1.24402	0.879106	0.879528	0.821352	0.711525	0.681994	0.726334	0.894089	0.827525
Leptin	0.708526	0.772749	0.656599	0.755201	1.05657	0.754899	0.675032	0.735519	0.777832	1.25983	0.738454	0.928588	1.05746	0.849977	0.670362	2.04699	0.550775	0.943571
LIX	1.38506	1.00059	0.983266	1.00648	1.20903	0.840623	0.793558	0.915959	0.943867	1.22793	0.958854	1.23252	1.34006	2.20849	1.49066	1.04184	0.738943	0.858329
L-Selectin	1.04712	0.950105	0.913023	1.04801	1.17483	0.86002	0.880596	0.786201	0.868253	0.831364	0.90011	0.922231	1.14925	0.822478	0.827918	1.00588	1.0447	0.994779
Lymphotactin	0.502629	0.464003	0.463203	0.368881	0.406335	0.420015	0.371914	0.387936	0.329853	0.369449	0.449276	0.355873	0.426759	0.504706	0.387545	0.427305	0.340086	0.399364
MCP-1	0.973772	0.922724	0.839064	1.06409	1.13123	1.04105	0.910705	0.799166	0.798726	0.996959	1.12417	0.917614	1.72077	1.23249	0.960135	1.22432	0.811939	0.793405
MCP-5	0.954265	1.38641	0.756479	1.17839	0.988097	1.4369	1.46245	1.37508	1.24021	2.0376	1.34274	0.973114	1.94738	1.20884	1.90935	1.0979	0.740065	0.988062
M-CSF	1.65294	0.79111	1.11531	0.881437	1.5114	0.846914	0.835462	0.893943	1.03653	0.92774	0.826162	0.921977	1.65342	0.886593	1.08682	1.16994	0.893124	1.04052
MIG	1.97137	1.6824	1.73601	1.11808	1.23259	0.669894	1.10885	1.80728	1.66782	2.87395	1.46462	1.17441	1.87164	1.14816	1.535	3.32543	1.22467	1.0688
MIP-1-alpha	0.932027	1.01545	0.751351	0.724168	0.86915	1.1959	0.847772	1.03692	1.05666	1.13063	1.17492	0.850588	1.16818	0.848466	0.705221	1.29132	0.692351	1.10861
MIP-1-gamma	1.17058	1.21448	0.913044	1.1741	1.10325	1.28247	1.0971	0.947689	1.08569	1.1545	1.13566	1.06146	0.943851	0.781384	0.674411	0.934291	1.14463	1.14316
MIP-2	0.908639	0.876642	0.835032	0.838782	0.862001	0.984746	1.01996	0.827221	0.879814	1.10646	1.12991	0.918082	1.16254	0.798635	0.638562	0.904567	0.813571	0.787261
MIP-3-beta	0.750234	0.84383	0.693483	0.7721	0.877792	0.915761	0.903804	0.957314	0.950417	0.896918	1.05632	0.87927	1.0859	0.824001	0.736748	1.01667	0.632133	0.994469
MIP-3-alpha	1.43645	0.853432	1.16889	0.770346	0.831563	0.800741	0.906019	0.891671	0.89461	1.79683	0.744651	0.708998	0.872819	0.678025	0.581131	0.940421	0.876398	1.54229
PF4	1.4357	1.2065	1.46944	1.50669	1.2778	1.51554	0.750768	1.10126	1.11758	0.873162	1.04309	1.35274	0.973953	1.25221	0.927228	1.31959	1.12868	1.34387
P-Selectin	0.874184	1.1664	1.09055	0.89982	0.98005	1.34875	1.02829	1.0391	1.20724	1.39018	1.0758	1.0427	1.13117	1.04231	0.763063	0.989411	1.20286	1.17163
RANTES	0.842377	0.919851	0.633799	0.78998	0.838035	0.902066	0.750559	0.688014	0.831173	1.31117	0.964438	0.73769	1.0369	1.06381	0.884767	0.865561	0.659194	0.577951
SCF	0.883736	0.822704	0.77743	1.08309	1.07526	0.888213	0.799851	0.873965	0.792157	1.04253	0.758383	1.04381	1.36539	0.827467	0.79916	3.26012	0.875557	1.00499
SDF-1 alpha	1.0249	0.921976	0.955014	1.09301	1.103	1.01327	1.04545	0.969939	0.957518	1.09337	1.0035	0.975154	1.169	1.21971	1.55237	1.56147	0.87638	0.931394
TARC	1.05727	0.883304	1.0154	0.984151	0.999214	0.861634	0.803878	0.779713	0.788273	1.00235	0.950749	0.856085	1.382	0.98202	0.945411	1.10612	0.851982	0.889594
TCA-3	1.28746	0.795248	1.06981	0.854329	0.790788	0.542849	0.699502	0.556513	1.01277	0.942959	0.745909	0.605071	1.42745	0.790712	0.749914	1.09759	0.532381	1.22404
TECK	1.80807	0.757859	1.39657	0.754348	1.01009	0.901767	0.929562	0.818842	1.33347	0.873282	0.786265	0.867443	1.27993	0.695373	0.935372	1.61337	0.979928	0.794972
TIMP-1	1.21058	1.21859	1.13134	1.05972	0.833499	1.15154	1.24887	1.24008	1.26842	0.971934	1.13092	1.25352	1.2534	0.693935	0.684128	0.998353	0.85403	1.12161
TNF-alpha	0.770315	1.54538	0.644682	0.783188	0.771671	1.24122	1.12056	1.42243	0.915626	1.70383	1.03982	0.998673	1.1562	0.824511	0.840099	0.693008	0.685395	0.742485
sTNF RI	0.649918	1.47357	0.694464	0.816522	0.68755	1.22145	1.22947	0.776242	0.898436	1.26332	0.594145	0.74575	0.894942	0.739306	0.534495	0.696669	1.22106	1.19101
sTNF RII	0.868878	1.01656	0.849214	1.13264	0.870074	1.10808	1.05528	0.849561	1.22143	1.24279	0.824644	1.09539	0.925841	0.763938	0.803885	0.890513	0.878904	1.03782
TPO	1.30472	1.16991	1.10323	1.12737	1.09247	1.13819	1.27244	0.863724	1.12083	1.17441	0.963289	1.07377	0.975703	0.987172	0.862178	1.17758	0.842793	1.16447
VCAM-1	1.44198	1.19415	1.09046	1.15153	1.16745	1.36158	0.957468	1.11436	1.03521	1.27054	1.13015	1.0757	1.40705	0.956606	0.879172	1.20459	0.969752	0.951209
VEGF	1.08188	0.938684	0.811192	1.02881	0.849612	0.878827	1.03105	0.966028	0.865969	1.24609	1.05133	0.856097	1.25673	0.880896	0.753891	2.97322	0.866163	1.08419

## Sheet: Fig2A
Figure 2A. FLuc-saRNA reporter kinetics (mice)
Female 6-8 wk BALB/c mice. Total flux (p/s) at indicated days post-administration. Groups: Naïve (n=3); ID naked 1 µg (n=3); ID SM102 1 µg (n=6); Piezopen A 1 µg (n=6).
group	dose_ug	route	animal_id	day	total_flux_p_per_s
Naïve	NA	ID	M01	1	38720
Naïve	NA	ID	M02	1	39690
Naïve	NA	ID	M03	1	39120
ID 1 µg	1	ID	M01	1	5067000
ID 1 µg	1	ID	M02	1	1728000
ID 1 µg	1	ID	M03	1	3397000
ID SM102 1 µg	1	ID	M01	1	167700000
ID SM102 1 µg	1	ID	M02	1	141900000
ID SM102 1 µg	1	ID	M03	1	66590000
ID SM102 1 µg	1	ID	M04	1	78450000
ID SM102 1 µg	1	ID	M05	1	725900000
ID SM102 1 µg	1	ID	M06	1	265700000
Piezopen A 1 µg	1	ID+EP	M01	1	151000000
Piezopen A 1 µg	1	ID+EP	M02	1	86700000
Piezopen A 1 µg	1	ID+EP	M03	1	44400000
Piezopen A 1 µg	1	ID+EP	M04	1	38900000
Piezopen A 1 µg	1	ID+EP	M05	1	82900000
Piezopen A 1 µg	1	ID+EP	M06	1	99300000
Naïve	NA	ID	M01	3	1820
Naïve	NA	ID	M02	3	34190
Naïve	NA	ID	M03	3	49710
ID 1 µg	1	ID	M01	3	816500
ID 1 µg	1	ID	M02	3	4654000
ID 1 µg	1	ID	M03	3	3601000
ID SM102 1 µg	1	ID	M01	3	126000000
ID SM102 1 µg	1	ID	M02	3	79000000
ID SM102 1 µg	1	ID	M03	3	31400000
ID SM102 1 µg	1	ID	M04	3	40400000
ID SM102 1 µg	1	ID	M05	3	232000000
ID SM102 1 µg	1	ID	M06	3	177000000
Piezopen A 1 µg	1	ID+EP	M01	3	68600000
Piezopen A 1 µg	1	ID+EP	M02	3	62000000
Piezopen A 1 µg	1	ID+EP	M03	3	22200000
Piezopen A 1 µg	1	ID+EP	M04	3	40600000
Piezopen A 1 µg	1	ID+EP	M05	3	99000000
Piezopen A 1 µg	1	ID+EP	M06	3	43500000
Naïve	NA	ID	M01	5	32780
Naïve	NA	ID	M02	5	40660
Naïve	NA	ID	M03	5	50030
ID 1 µg	1	ID	M01	5	220800
ID 1 µg	1	ID	M02	5	3015000
ID 1 µg	1	ID	M03	5	3154000
ID SM102 1 µg	1	ID	M01	5	79290000
ID SM102 1 µg	1	ID	M02	5	40460000
ID SM102 1 µg	1	ID	M03	5	19200000
ID SM102 1 µg	1	ID	M04	5	16320000
ID SM102 1 µg	1	ID	M05	5	55330000
ID SM102 1 µg	1	ID	M06	5	91940000
Piezopen A 1 µg	1	ID+EP	M01	5	24100000
Piezopen A 1 µg	1	ID+EP	M02	5	49000000
Piezopen A 1 µg	1	ID+EP	M03	5	16800000
Piezopen A 1 µg	1	ID+EP	M04	5	35700000
Piezopen A 1 µg	1	ID+EP	M05	5	74100000
Piezopen A 1 µg	1	ID+EP	M06	5	26100000
Naïve	NA	ID	M01	7	39290
Naïve	NA	ID	M02	7	61700
Naïve	NA	ID	M03	7	52780
ID 1 µg	1	ID	M01	7	71630
ID 1 µg	1	ID	M02	7	3315000
ID 1 µg	1	ID	M03	7	3342000
ID SM102 1 µg	1	ID	M01	7	111800000
ID SM102 1 µg	1	ID	M02	7	64560000
ID SM102 1 µg	1	ID	M03	7	17250000
ID SM102 1 µg	1	ID	M04	7	24040000
ID SM102 1 µg	1	ID	M05	7	36630000
ID SM102 1 µg	1	ID	M06	7	68070000
Piezopen A 1 µg	1	ID+EP	M01	7	16400000
Piezopen A 1 µg	1	ID+EP	M02	7	43200000
Piezopen A 1 µg	1	ID+EP	M03	7	18900000
Piezopen A 1 µg	1	ID+EP	M04	7	53600000
Piezopen A 1 µg	1	ID+EP	M05	7	64000000
Piezopen A 1 µg	1	ID+EP	M06	7	29900000
Naïve	NA	ID	M01	14	19970
Naïve	NA	ID	M02	14	18980
Naïve	NA	ID	M03	14	19370
ID 1 µg	1	ID	M01	14	22860
ID 1 µg	1	ID	M02	14	191100
ID 1 µg	1	ID	M03	14	19900
ID SM102 1 µg	1	ID	M01	14	5188000
ID SM102 1 µg	1	ID	M02	14	519500
ID SM102 1 µg	1	ID	M03	14	308800
ID SM102 1 µg	1	ID	M04	14	346700
ID SM102 1 µg	1	ID	M05	14	1954000
ID SM102 1 µg	1	ID	M06	14	1537000
Piezopen A 1 µg	1	ID+EP	M01	14	352000
Piezopen A 1 µg	1	ID+EP	M02	14	42600
Piezopen A 1 µg	1	ID+EP	M03	14	38700
Piezopen A 1 µg	1	ID+EP	M04	14	218000
Piezopen A 1 µg	1	ID+EP	M05	14	2020000
Piezopen A 1 µg	1	ID+EP	M06	14	2410000

## Sheet: Fig2B
Figure 2B. FLuc-circRNA reporter kinetics (mice)
Female 6-8 wk BALB/c mice. Total flux (p/s) at indicated days post-administration. Groups: Naïve (n=3); ID naked 1 µg (n=3); Piezopen A 1 µg (n=6).
group	dose_ug	route	animal_id	day	total_flux_p_per_s
Naïve	NA	ID	M01	1	4080
Naïve	NA	ID	M02	1	3240
Naïve	NA	ID	M03	1	3660
ID 1 µg	1	ID	M01	1	2430000
ID 1 µg	1	ID	M02	1	2580000
ID 1 µg	1	ID	M03	1	1210000
Piezopen A 1 µg	1	ID+EP	M01	1	45200000
Piezopen A 1 µg	1	ID+EP	M02	1	32000000
Piezopen A 1 µg	1	ID+EP	M03	1	15000000
Piezopen A 1 µg	1	ID+EP	M04	1	28100000
Piezopen A 1 µg	1	ID+EP	M05	1	35000000
Piezopen A 1 µg	1	ID+EP	M06	1	28100000
Naïve	NA	ID	M01	3	5140
Naïve	NA	ID	M02	3	34500
Naïve	NA	ID	M03	3	19820
ID 1 µg	1	ID	M01	3	1510000
ID 1 µg	1	ID	M02	3	2150000
ID 1 µg	1	ID	M03	3	738000
Piezopen A 1 µg	1	ID+EP	M01	3	36300000
Piezopen A 1 µg	1	ID+EP	M02	3	17300000
Piezopen A 1 µg	1	ID+EP	M03	3	7900000
Piezopen A 1 µg	1	ID+EP	M04	3	16300000
Piezopen A 1 µg	1	ID+EP	M05	3	22500000
Piezopen A 1 µg	1	ID+EP	M06	3	13400000
Naïve	NA	ID	M01	5	1171
Naïve	NA	ID	M02	5	6310
Naïve	NA	ID	M03	5	3741
ID 1 µg	1	ID	M01	5	1270000
ID 1 µg	1	ID	M02	5	852000
ID 1 µg	1	ID	M03	5	183000
Piezopen A 1 µg	1	ID+EP	M01	5	6210000
Piezopen A 1 µg	1	ID+EP	M02	5	7470000
Piezopen A 1 µg	1	ID+EP	M03	5	4490000
Piezopen A 1 µg	1	ID+EP	M04	5	7930000
Piezopen A 1 µg	1	ID+EP	M05	5	9340000
Piezopen A 1 µg	1	ID+EP	M06	5	5600000
Naïve	NA	ID	M01	7	5855
Naïve	NA	ID	M02	7	674.7
Naïve	NA	ID	M03	7	3265
ID 1 µg	1	ID	M01	7	699000
ID 1 µg	1	ID	M02	7	879000
ID 1 µg	1	ID	M03	7	146000
Piezopen A 1 µg	1	ID+EP	M01	7	4060000
Piezopen A 1 µg	1	ID+EP	M02	7	5740000
Piezopen A 1 µg	1	ID+EP	M03	7	2920000
Piezopen A 1 µg	1	ID+EP	M04	7	5200000
Piezopen A 1 µg	1	ID+EP	M05	7	7310000
Piezopen A 1 µg	1	ID+EP	M06	7	4170000
Naïve	NA	ID	M01	14	14840
Naïve	NA	ID	M02	14	12030
Naïve	NA	ID	M03	14	13435
ID 1 µg	1	ID	M01	14	117000
ID 1 µg	1	ID	M02	14	72700
ID 1 µg	1	ID	M03	14	18100
Piezopen A 1 µg	1	ID+EP	M01	14	231500
Piezopen A 1 µg	1	ID+EP	M02	14	662000
Piezopen A 1 µg	1	ID+EP	M03	14	107000
Piezopen A 1 µg	1	ID+EP	M04	14	356000
Piezopen A 1 µg	1	ID+EP	M05	14	1080000
Piezopen A 1 µg	1	ID+EP	M06	14	244000

## Sheet: Fig2C
Figure 2C. FLuc-mRNA reporter kinetics (rats)
Female ~8 wk Wistar rats. Total flux (p/s) at indicated days post-administration. Groups: Naïve (n=3); ID naked 5 µg (n=3); Piezopen A 5 µg (n=10).
group	dose_ug	route	animal_id	day	total_flux_p_per_s
Naïve	NA	ID	R01	1	15500
Naïve	NA	ID	R02	1	15500
Naïve	NA	ID	R03	1	15500
ID 5 µg	5	ID	R01	1	4650000
ID 5 µg	5	ID	R02	1	4790000
ID 5 µg	5	ID	R03	1	472000
Piezopen A 5 µg	5	ID+EP	R01	1	31300000
Piezopen A 5 µg	5	ID+EP	R02	1	31900000
Piezopen A 5 µg	5	ID+EP	R03	1	28800000
Piezopen A 5 µg	5	ID+EP	R04	1	49800000
Piezopen A 5 µg	5	ID+EP	R05	1	67400000
Piezopen A 5 µg	5	ID+EP	R01	1	53800000
Piezopen A 5 µg	5	ID+EP	R02	1	70800000
Piezopen A 5 µg	5	ID+EP	R03	1	62300000
Piezopen A 5 µg	5	ID+EP	R04	1	52300000
Piezopen A 5 µg	5	ID+EP	R05	1	34300000
Naïve	NA	ID	R01	3	21000
Naïve	NA	ID	R02	3	1630
Naïve	NA	ID	R03	3	11320
ID 5 µg	5	ID	R01	3	1660000
ID 5 µg	5	ID	R02	3	2020000
ID 5 µg	5	ID	R03	3	184000
Piezopen A 5 µg	5	ID+EP	R01	3	23100000
Piezopen A 5 µg	5	ID+EP	R02	3	18800000
Piezopen A 5 µg	5	ID+EP	R03	3	15100000
Piezopen A 5 µg	5	ID+EP	R04	3	29500000
Piezopen A 5 µg	5	ID+EP	R05	3	36500000
Piezopen A 5 µg	5	ID+EP	R06	3	31400000
Piezopen A 5 µg	5	ID+EP	R07	3	54400000
Piezopen A 5 µg	5	ID+EP	R08	3	49600000
Piezopen A 5 µg	5	ID+EP	R09	3	28600000
Piezopen A 5 µg	5	ID+EP	R10	3	18800000
Naïve	NA	ID	R01	5	1590
Naïve	NA	ID	R02	5	6370
Naïve	NA	ID	R03	5	3990
ID 5 µg	5	ID	R01	5	335000
ID 5 µg	5	ID	R02	5	588000
ID 5 µg	5	ID	R03	5	46200
Piezopen A 5 µg	5	ID+EP	R01	5	7620000
Piezopen A 5 µg	5	ID+EP	R02	5	5380000
Piezopen A 5 µg	5	ID+EP	R03	5	6690000
Piezopen A 5 µg	5	ID+EP	R04	5	9760000
Piezopen A 5 µg	5	ID+EP	R05	5	11300000
Piezopen A 5 µg	5	ID+EP	R06	5	11000000
Piezopen A 5 µg	5	ID+EP	R07	5	23200000
Piezopen A 5 µg	5	ID+EP	R08	5	20600000
Piezopen A 5 µg	5	ID+EP	R09	5	16600000
Piezopen A 5 µg	5	ID+EP	R10	5	10200000
Naïve	NA	ID	R01	7	4690
Naïve	NA	ID	R02	7	5480
Naïve	NA	ID	R03	7	5090
ID 5 µg	5	ID	R01	7	31800
ID 5 µg	5	ID	R02	7	209000
ID 5 µg	5	ID	R03	7	120400
Piezopen A 5 µg	5	ID+EP	R01	7	1300000
Piezopen A 5 µg	5	ID+EP	R02	7	1610000
Piezopen A 5 µg	5	ID+EP	R03	7	1560000
Piezopen A 5 µg	5	ID+EP	R04	7	209000
Piezopen A 5 µg	5	ID+EP	R05	7	498000
Piezopen A 5 µg	5	ID+EP	R06	7	367000
Piezopen A 5 µg	5	ID+EP	R07	7	1050000
Piezopen A 5 µg	5	ID+EP	R08	7	2010000
Piezopen A 5 µg	5	ID+EP	R09	7	1520000
Piezopen A 5 µg	5	ID+EP	R10	7	1150000
Naïve	NA	ID	R01	14	8570
Naïve	NA	ID	R02	14	8320
Naïve	NA	ID	R03	14	8440
ID 5 µg	5	ID	R01	14	7950
ID 5 µg	5	ID	R02	14	7070
ID 5 µg	5	ID	R03	14	7500
Piezopen A 5 µg	5	ID+EP	R01	14	54000
Piezopen A 5 µg	5	ID+EP	R02	14	132000
Piezopen A 5 µg	5	ID+EP	R03	14	248000
Piezopen A 5 µg	5	ID+EP	R04	14	11800
Piezopen A 5 µg	5	ID+EP	R05	14	21700
Piezopen A 5 µg	5	ID+EP	R06	14	30100
Piezopen A 5 µg	5	ID+EP	R07	14	992000
Piezopen A 5 µg	5	ID+EP	R08	14	242000
Piezopen A 5 µg	5	ID+EP	R09	14	25300
Piezopen A 5 µg	5	ID+EP	R10	14	9910

## Sheet: Fig2D
Figure 2D. FLuc-mRNA expression in ex vivo human skin (single donor)
Live human skin samples from Genoskin, ALL FROM A SINGLE DONOR; values represent independent technical replicates per condition, NOT biological replicates. IVIS measurement at 24 h post-administration. Groups: Naïve (n=3); ID naked 5 µg (n=5); ID SM102 5 µg (n=3); Piezopen A 5 µg (n=6). All technical replicates.
group	dose_ug	route	replicate_id	total_flux_p_per_s
Naïve	NA	ID	T01	21850
Naïve	NA	ID	T02	920000
Naïve	NA	ID	T03	470900
ID 5 µg	5	ID	T01	153000
ID 5 µg	5	ID	T02	712000
ID 5 µg	5	ID	T03	6880000
ID 5 µg	5	ID	T04	743000
ID 5 µg	5	ID	T05	771000
ID SM102 5 µg	5	ID	T01	131000000
ID SM102 5 µg	5	ID	T02	196000000
ID SM102 5 µg	5	ID	T03	362000000
Piezopen A 5 µg	5	ID+EP	T01	101000000
Piezopen A 5 µg	5	ID+EP	T02	22400000
Piezopen A 5 µg	5	ID+EP	T03	29100000
Piezopen A 5 µg	5	ID+EP	T04	114000000
Piezopen A 5 µg	5	ID+EP	T05	135000000
Piezopen A 5 µg	5	ID+EP	T06	152000000
